# Supplementary material for: Synthetic Spike-in Standards Improve Run-Specific Systematic Error Analysis for DNA and RNA Sequencing
Source: PLoS One. 2012 Jul 31;7(7):e41356. doi: 10.1371/journal.pone.0041356 (PMC3409179; doi:10.1371/journal.pone.0041356)
Supplement: Code S1 — Pileup parsing script. (PL) [file pone.0041356.s006.pl]

#!/usr/bin/perl -w
#
# PileUpParseQualFilt.pl -  Parse the SAMTools pileup file without consensus sequence, ignoring bases with low quality scores
#                   (SAMTools pileup without option -c)
#
# Version 1.0.0
#

use strict;
use warnings;

my ($ControlName,
    $BaseNumber,
    $ReferenceBase,
    $Coverage);


my $line;

my %count;

# Check if the right number of paramters are given at start up
#
# The following form is needed at start up:
# parsepileup inputfile outputfile minqualityscore

if ($#ARGV != 2) {
 print "usage: PileUpParseQualFilt inputfile outputfile minqualityscore\n";
 exit;
}

# Assign the two inputs
my $pileupfilename = $ARGV[0];
my $outputfile = $ARGV[1];
my $minqual = $ARGV[2];


# Open the assembly file
unless ( open(PILEUPFILE, $pileupfilename) ) {
    print "\nCould not open file: $pileupfilename!\n\n";
    exit;
}

# Output file is opened (Format ready for further use in R)
unless ( open(OUTPUT, ">$outputfile")) {
    print "\nCannot open the file: $outputfile to write to! \n\n";
    exit;
}

# Write header for output file
print OUTPUT "Control, Location, Reference, Coverage, A, C, G, T, a, c, g, t\n";


while(defined($line = <PILEUPFILE>)) {

my $Acnt = 0;
my $acnt = 0;
my $Ccnt = 0;
my $ccnt = 0;
my $Gcnt = 0;
my $gcnt = 0;
my $Tcnt = 0;
my $tcnt = 0;
my $dotcnt = 0;
my $commacnt = 0;

###############################################################################
# Parse the assembly info

    # Split up the assembly info into an array
    my @fields = split( " ", $line);

    # Get the basic information contig, base number, reference base, coverage
    $ControlName = shift @fields;
    $BaseNumber = shift @fields;
    $ReferenceBase = shift @fields;
    $ReferenceBase =~ s/(^\s+|\s+$)//g;
    $Coverage = shift @fields;

    # Get the parts with the bases and quality scores at the given location
    my $Bases = shift @fields;
    my $Quals = shift @fields;

#go through bases and their corresponding quality scores to filter counts by quality
	my $j=0;
	my $k=0;
	for(my $i=0; $i<$Coverage; $i++) {
        my $base = substr($Bases, $j, 1);
        my $qual = substr($Quals, $k, 1);
 	    if ($base eq "\+") { #if insertion skip all inserted bases
	        $j=$j+substr($Bases, $j+1, 1)+2;
	        $base = substr($Bases, $j, 1);
 	    } elsif ($base eq "\^") { #skip beginning of read markers
	        $j=$j+2;
	        $base = substr($Bases, $j, 1);
 	    } elsif ($base eq "\$") { #skip end of read marker
	        $j=$j++;
	        $base = substr($Bases, $j, 1);
	    }
	    
	    if (ord($qual) >= $minqual + 33) {
	       if ($base eq "\.") {
	         $dotcnt++;
	       } elsif ($base eq "\,") {
	         $commacnt++;
	       } elsif ($base eq "A") {
	         $Acnt++;
	       } elsif ($base eq "a") {
	         $acnt++;
	       } elsif ($base eq "C") {
	         $Ccnt++;
	       } elsif ($base eq "c") {
	         $ccnt++;
	       } elsif ($base eq "G") {
	         $Gcnt++;
	       } elsif ($base eq "g") {
	         $gcnt++;
	       } elsif ($base eq "T") {
	         $Tcnt++;
	       } elsif ($base eq "t") {
	         $tcnt++;
	       }
       }
       if ($base eq "-") { #if deletion skip all inserted bases
	   	   $j=$j+substr($Bases, $j+1, 1)+1;
	   }
	   $j++;
	   $k++;
	}
	if (($ReferenceBase eq "A") or ($ReferenceBase eq "a")) {
	    $Acnt = $dotcnt;
	    $acnt = $commacnt;
	} elsif (($ReferenceBase eq "C") or ($ReferenceBase eq "c")) {
	    $Ccnt = $dotcnt;
	    $ccnt = $commacnt;
	} elsif (($ReferenceBase eq "G") or ($ReferenceBase eq "g")) {
	    $Gcnt = $dotcnt;
	    $gcnt = $commacnt;
	} elsif (($ReferenceBase eq "T") or ($ReferenceBase eq "t")) {
	    $Tcnt = $dotcnt;
	    $tcnt = $commacnt;
	}

    my $covqual=$Acnt+$acnt+$Ccnt+$ccnt+$Gcnt+$gcnt+$Tcnt+$tcnt;

    # Print the results in the output file
    printf OUTPUT "%s, %u, %s, %u, %u, %u, %u, %u, %u, %u, %u, %u\n",
        $ControlName, $BaseNumber, $ReferenceBase, $covqual,
        $Acnt, $Ccnt, $Gcnt, $Tcnt, $acnt, $ccnt, $gcnt, $tcnt;

}

close PILEUPFILE;

close OUTPUT;


exit;
