# Supplementary material for: Synthetic Spike-in Standards Improve Run-Specific Systematic Error Analysis for DNA and RNA Sequencing
Source: PLoS One. 2012 Jul 31;7(7):e41356. doi: 10.1371/journal.pone.0041356 (PMC3409179; doi:10.1371/journal.pone.0041356)
Supplement: Code S2 — Matlab script to calculate purity probability thresholds for spike-in bases. (M) [file pone.0041356.s007.m]

clear all
fold1='C:\Documents and Settings\jzook\My Documents\genomics\erccs\';
ercclens = importdata([fold1 'ercclenspolyA.txt']); %import lengths of erccs
ercclens=ercclens(:,2);
pupfile='NIAIlluminaRun_bfast_a3_255to100_q30';
%pupfile='SOLiD68_20080916_NIST_F3_a3_255to100_q0';
%pupfile='MP1_all_dot_F3_a3_q50';
    fid=fopen([fold1 pupfile '.mpileupcount']);
    pileupimp=textscan(fid, '%s %d %*s %d %d %d %d %d %d %d %d %d %*d %*d','HeaderLines',1,'Delimiter',',','CollectOutput',true);
    fclose(fid);
    fid=fopen([fold1 pupfile '.mpileupcount']);
    pileupbaseimp=textscan(fid, '%*s %*d %c %*d %*d %*d %*d %*d %*d %*d %*d %*d %*d %*d','HeaderLines',1,'Delimiter',',','CollectOutput',true);
    fclose(fid);
    pileupdata1a=pileupimp{1,1};
    for i=1:size(pileupdata1a,1) %convert "ERCC-00002" to 2
        xx=pileupdata1a{i};
        if xx(1)=='0'
        pileupdata1aa(i)=999;
        else
        pileupdata1aa(i)=str2num(xx(6:10));
        end
    end
    pileupdata1b=pileupimp{1,2};
    pileupdata1=[pileupdata1aa' pileupdata1b];
    pileupbase1=pileupbaseimp{1,1};
    pileups=size(pileupdata1,1);
    
    %fill in rows for bases that have zero coverage
    nums=[pileupdata1(1,2);zeros(pileups-1,1)];
    j=1;
    for i=2:pileups
        if pileupdata1(i,2)>pileupdata1(i-1,2)
            nums(i)=nums(i-1)+pileupdata1(i,2)-pileupdata1(i-1,2);
        else
            nums(i)=nums(i-1)+pileupdata1(i,2)+ercclens(j)-pileupdata1(i-1,2);
            j=j+1;
        end
    end
    pileupdata(nums,:)=pileupdata1(:,[3:11 1:2]);
    pileupbase(nums,:)=pileupbase1;
    pileups=size(pileupdata,1);
    
    
    cov=double(pileupdata(:,1));
    covfor=double(sum(pileupdata(:,2:5),2));
    covrev=double(sum(pileupdata(:,6:9),2));
    purity=zeros(pileups,1);
    purityfor=zeros(pileups,1);
    purityrev=zeros(pileups,1);
    for j=1:pileups
        if pileupdata(j,1)>0
            if pileupbase(j)=='A'
                purity(j,1)=double((pileupdata(j,2)+pileupdata(j,6)))/cov(j);
                purityfor(j,1)=double(pileupdata(j,2))/covfor(j);
                purityrev(j,1)=double(pileupdata(j,6))/covrev(j);
            elseif pileupbase(j)=='C'
                purity(j,1)=double((pileupdata(j,3)+pileupdata(j,7)))/cov(j);
                purityfor(j,1)=double(pileupdata(j,3))/covfor(j);
                purityrev(j,1)=double(pileupdata(j,7))/covrev(j);
            elseif pileupbase(j)=='G'
                purity(j,1)=double((pileupdata(j,4)+pileupdata(j,8)))/cov(j);
                purityfor(j,1)=double(pileupdata(j,4))/covfor(j);
                purityrev(j,1)=double(pileupdata(j,8))/covrev(j);
            elseif pileupbase(j)=='T'
                purity(j,1)=double((pileupdata(j,5)+pileupdata(j,9)))/cov(j);
                purityfor(j,1)=double(pileupdata(j,5))/covfor(j);
                purityrev(j,1)=double(pileupdata(j,9))/covrev(j);
            end
        else
            purity(j,1)=double(0.1);
            purityfor(j,1)=double(0.1);
            purityrev(j,1)=double(0.1);
        end
    end
    
for i=1:3
    if i==1 %all reads
        puritytmp=purity;
        covtmp=cov;
    elseif i==2 %only forward reads
        puritytmp=purityfor;
        covtmp=covfor;
    elseif i==3 %only reverse reads
        puritytmp=purityrev;
        covtmp=covrev;
    end
    %calculate probability that the purity > purthresh
    purthresh=[0.95 0.98 0.99 0.995 0.998 0.999];
    seqerr=0.001; %sequencing error rate
    purstep=0.001; %purity step
    purs=[0:purstep:0.995 0.9951:0.0001:1]; %all possible purities
    purss=size(purs,2);
    probpurthresh=zeros(pileups,size(purthresh,2));
    probpur=zeros(pileups,1);
    probpursum=zeros(pileups,1);
    for j=purss:-1:1
        if j==purss
            stepsize=purs(purss)-purs(purss-1);
        else
            stepsize=purs(j+1)-purs(j);
        end
        purscorr=purs(j)*(1-seqerr) + (1-purs(j))*seqerr; %calc proportion of impure reads for a given purity and seq error rate
        for k=1:pileups
            if covtmp(k)==0
                probpur(k)=0;
            elseif covtmp(k)<3000
                probpur(k)=purscorr.^(puritytmp(k).*covtmp(k)).*(1-purscorr).^(covtmp(k)-puritytmp(k).*covtmp(k));
                if probpur(k)==0
                probpur(k)=1/sqrt(purscorr*(1-purscorr))*exp(-(puritytmp(k).*covtmp(k)-covtmp(k)*purscorr)^2/(2*covtmp(k)*(1-purscorr)*puritytmp(k)));
                    %probpur(k)=1e-30; %set to very small probability if the probability is too small to calculate
                end
            elseif (1-puritytmp(k))/sqrt(puritytmp(k)*covtmp(k)) < stepsize %stdev=q/sqrt(np) < step size
                if j==purss && puritytmp(k)>purs(j-1) %if measured purity > error rate then purity~1
                    probpur(k)=1;
                elseif puritytmp(k) >= purs(j) && puritytmp(k) < purs(j+1)
                    probpur(k)=1;
                else
                    probpur(k)=0;
                end
            else
                %use de Moivre-Laplace theorem to approximate as normal distribution
                probpur(k)=1/sqrt(purscorr*(1-purscorr))*exp(-(puritytmp(k).*covtmp(k)-covtmp(k)*purscorr)^2/(2*covtmp(k)*(1-purscorr)*puritytmp(k)));
            end
        end
        if j==purss %can't calculate area for first differential probability
        else %calculate area under curve, compensating for decreased purity step size to get better resolution at high purities
            probpursum=probpursum+(probpur+probpurlast)*(purs(j+1)-purs(j))/2;
        end
        %if the current probability is being calculated for the purity corresponding to the threshold, store the area under the curve
        for k=1:size(purthresh,2)
        if purs(j)==purthresh(k)
            probpurthresh(:,k)=probpursum;
        end
        end
        probpurlast=probpur;
    end
    for k=1:pileups
        if probpursum(k)==0
            probpursum(k)=1;
        end
    end
   
    probpurthresh=probpurthresh./(probpursum*ones(1,size(purthresh,2)));
    
    if i==1
        probpurthreshall=probpurthresh;
    elseif i==2
        probpurthreshfor=probpurthresh;
    elseif i==3
        probpurthreshrev=probpurthresh;
    end
end

xlswrite([fold1 pupfile 'probpurthreshallqerr30.xlsx'],probpurthreshall)
xlswrite([fold1 pupfile 'probpurthreshforqerr30.xlsx'],probpurthreshfor)
xlswrite([fold1 pupfile 'probpurthreshrevqerr30.xlsx'],probpurthreshrev)
