# Supplementary material for: Synthetic Spike-in Standards Improve Run-Specific Systematic Error Analysis for DNA and RNA Sequencing
Source: PLoS One. 2012 Jul 31;7(7):e41356. doi: 10.1371/journal.pone.0041356 (PMC3409179; doi:10.1371/journal.pone.0041356)
Supplement: Code S4 — R script to import Illumina BQSR data. (R) [file pone.0041356.s009.R]

# makeData file for Illumina reads - run before analysis.R
# 
# Author: samarov
###############################################################################

source("/Users/jzook/Documents/workspace/test1/biasAgg.R")
d <- "data/Shurjo/"
f <- dir(d)
f
# [1] "111014_08-01-0277_nopair_bwa_hg18_ERCConly_ercclowpur99skip50basepolyA_cov0_GATKbias_Dinuc_RemRefBias.table.recal_data.csv"
# [2] "111014_08-01-0277_nopair_bwa_hg18_hg18only_dbsnp_132.hg18_reord_cov0_GATKbias_Dinuc_RemRefBias.table.recal_data.csv"       
# [3] "111014_08-01-0417_nopair_bwa_hg18_ERCConly_ercclowpur99skip50basepolyA_cov0_GATKbias_Dinuc_RemRefBias.table.recal_data.csv"
# [4] "111014_08-01-0417_nopair_bwa_hg18_hg18only_dbsnp_132.hg18_reord_cov0_GATKbias_Dinuc_RemRefBias.table.recal_data.csv"       
# [5] "111014_08-01-0462_nopair_bwa_hg18_ERCConly_ercclowpur99skip50basepolyA_cov0_GATKbias_Dinuc_RemRefBias.table.recal_data.csv"
# [6] "111014_08-01-0462_nopair_bwa_hg18_hg18only_dbsnp_132.hg18_reord_cov0_GATKbias_Dinuc_RemRefBias.table.recal_data.csv"       
# [7] "111014_09-01-0257_nopair_bwa_hg18_ERCConly_ercclowpur99skip50basepolyA_cov0_GATKbias_Dinuc_RemRefBias.table.recal_data.csv"
# [8] "111014_09-01-0257_nopair_bwa_hg18_hg18only_dbsnp_132.hg18_reord_cov0_GATKbias_Dinuc_RemRefBias.table.recal_data.csv"       

nf <- length(f)

## Collecting meta information on the next gen data
metaInf <- lapply(strsplit(f, "_"), function(x){
			ifelse("ERCConly" %in% x, "ERCCs", "hg18")
		})

dataDf <- rbind()
for(i in 1:nf){
	dat <- read.csv(paste(d, f[i], sep = ""), header = TRUE,
			stringsAsFactors = FALSE, as.is = TRUE)
	met <- metaInf[[i]]
	nc <- ncol(dat)
	dat <- cbind(dat, met[1], met[2], met[3])
	names(dat)[(nc+1)] <- c("method")
	dataDf <- rbind(dataDf, dat)
}

dataDf$rna <- "rna"
dataDf$flow <- "flow"

dim(dataDf)
# [1] 491199     12


names(dataDf)
#  [1] "ReadGroup"     "QualityScore"  "Cycle"         "Dinuc"        
#  [5] "nObservations" "nMismatches"   "Qempirical"    "method"       
#  [9] "met[2]"        "met[3]"        "rna"           "flow"         


### Slight modificationof dataDf
#dataDf2 <- dataDf
#dataDf2$Dinuc <- as.factor(dataDf2$Dinuc)
#dataDf2$Cycle <- as.factor(dataDf2$Cycle)
#dataDf2$rna <- as.factor(dataDf2$rna)
#dataDf2$flow <- as.factor(dataDf2$flow)
#dataDf2$method <- as.factor(dataDf2$method)
#dataDf2$diff <- dataDf2$Qempirical - dataDf2$QualityScore

## to be used in analysis
#di <- unique(dataDf$Dinuc)
#di
#  [1] "NN" "AA" "AC" "AG" "AT" "CA" "CC" "CG" "CT" "GA" "GC" "GG" "GT" "TA" "TC"
# [16] "TG" "TT"

str(dataDf)
# 'data.frame':	233081 obs. of  10 variables:
#  $ ReadGroup    : num  2.01e+15 2.01e+15 2.01e+15 2.01e+15 2.01e+15 ...
#  $ QualityScore : int  1 1 1 1 1 1 1 1 1 1 ...
#  $ Cycle        : int  1 2 2 2 2 2 2 2 2 2 ...
#  $ Dinuc        : chr  "NN" "AA" "AC" "AG" ...
#  $ nObservations: int  1492 6 5 5 7 8 5 6 6 7 ...
#  $ nMismatches  : int  0 0 0 0 0 0 0 0 0 0 ...
#  $ Qempirical   : int  40 40 40 40 40 40 40 40 40 40 ...
#  $ flow         : Factor w/ 2 levels "FC1","FC2": 1 1 1 1 1 1 1 1 1 1 ...
#  $ rna          : Factor w/ 2 levels "BLM1","BLM2": 1 1 1 1 1 1 1 1 1 1 ...
#  $ method       : Factor w/ 2 levels "ERCCs","hg18": 1 1 1 1 1 1 1 1 1 1 ...

## GATK
## 1. sum over nobs + nmis for each qual + cycle combo over all dinucs
## 2. sum over nobs + nmis for each qual + dinuc combo over all cycles


## Aggregating
aggList <- biasAgg(dataDf)

## Getting the data frame
dinucDf <- aggList$dinucDf
str(dinucDf)
# 'data.frame':	2688 obs. of  8 variables:
#  $ QualityScore : Factor w/ 21 levels "20","21","22",..: 1 2 3 4 5 6 7 8 9 10 ...
#  $ Dinuc        : Factor w/ 16 levels "AA","AC","AG",..: 1 1 1 1 1 1 1 1 1 1 ...
#  $ flow         : Factor w/ 2 levels "FC1","FC2": 1 1 1 1 1 1 1 1 1 1 ...
#  $ rna          : Factor w/ 2 levels "BLM1","BLM2": 1 1 1 1 1 1 1 1 1 1 ...
#  $ method       : Factor w/ 2 levels "ERCCs","hg18": 1 1 1 1 1 1 1 1 1 1 ...
#  $ nMismatches  : int  18 12 21 16 14 14 16 18 22 19 ...
#  $ nObservations: int  4957 4200 5211 4971 5836 5708 6567 6849 7740 8054 ...
#  $ Qemp         : num  24.4 25.4 23.9 24.9 26.2 ...

cycleDf <- aggList$cycleDf
str(cycleDf)
# 'data.frame':	8064 obs. of  8 variables:
#  $ QualityScore : Factor w/ 21 levels "20","21","22",..: 1 2 3 4 5 6 7 8 9 10 ...
#  $ Cycle        : Factor w/ 48 levels "2","3","4","5",..: 1 1 1 1 1 1 1 1 1 1 ...
#  $ flow         : Factor w/ 2 levels "FC1","FC2": 1 1 1 1 1 1 1 1 1 1 ...
#  $ rna          : Factor w/ 2 levels "BLM1","BLM2": 1 1 1 1 1 1 1 1 1 1 ...
#  $ method       : Factor w/ 2 levels "ERCCs","hg18": 1 1 1 1 1 1 1 1 1 1 ...
#  $ nMismatches  : int  5 0 2 1 1 2 5 1 1 0 ...
#  $ nObservations: int  634 371 564 515 693 578 725 730 897 849 ...
#  $ Qemp         : num  21 Inf 24.5 27.1 28.4 ...


##===================================================================
## First part of this analysis will look at Dinuc
unique(as.numeric(dinucDf$Dinuc))
#  [1]  1  2  3  4  5  6  7  8  9 10 11 12 13 14 15 16
unique(as.numeric(as.character(dinucDf$QualityScore)))
#  [1] 20 21 22 23 24 25 26 27 28 29 30 31 32 33 34 35 36 37 38 39 40
