# Supplementary material for: Synthetic Spike-in Standards Improve Run-Specific Systematic Error Analysis for DNA and RNA Sequencing
Source: PLoS One. 2012 Jul 31;7(7):e41356. doi: 10.1371/journal.pone.0041356 (PMC3409179; doi:10.1371/journal.pone.0041356)
Supplement: Code S7 — R script to import SOLiD BQSR data. (R) [file pone.0041356.s012.R]

# makeData file for SOLiD reads - run before analysisWT.R
# 
# Author: samarov
###############################################################################

source("/Users/jzook/Documents/workspace/test1/biasAgg.R")
d <- "data/WT"

f <- dir(d)
f
#  [1] "101214_WT1_FC1_PE_Quad_1_BLM1_plus_bioscope_mapall_ERCCs_ercclowpur99skip50basepolyA_cov0_GATKbias_Dinuc_RemRefBias.table.recal_data.csv"
#  [2] "101214_WT1_FC1_PE_Quad_1_BLM1_plus_bioscope_mapall_hg18_dbsnp_132.hg18_reord_cov0_GATKbias_Dinuc_RemRefBias.table.recal_data.csv"        
#  [3] "101214_WT1_FC1_PE_Quad_1_BLM2_plus_bioscope_mapall_ERCCs_ercclowpur99skip50basepolyA_cov0_GATKbias_Dinuc_RemRefBias.table.recal_data.csv"
#  [4] "101214_WT1_FC1_PE_Quad_1_BLM2_plus_bioscope_mapall_hg18_dbsnp_132.hg18_reord_cov0_GATKbias_Dinuc_RemRefBias.table.recal_data.csv"        
#  [5] "101214_WT1_FC1_PE_Quad_1_F3_78A_ercclowpur99skip50basepolyA_cov0_GATKbias_Dinuc_RemRefBias.table.recal_data.csv"                         
#  [6] "101214_WT1_FC1_PE_Quad_1_F3_78B_ercclowpur99skip50basepolyA_cov0_GATKbias_Dinuc_RemRefBias.table.recal_data.csv"                         
#  [7] "101214_WT1_FC1_PE_Quad_1_F3_EP3_ercclowpur99skip50basepolyA_cov0_GATKbias_Dinuc_RemRefBias.table.recal_data.csv"                         
#  [8] "101214_WT1_FC1_PE_Quad_2_F3_EP1_ercclowpur99skip50basepolyA_cov0_GATKbias_Dinuc_RemRefBias.table.recal_data.csv"                         
#  [9] "101214_WT1_FC1_PE_Quad_2_F3_EP2_ercclowpur99skip50basepolyA_cov0_GATKbias_Dinuc_RemRefBias.table.recal_data.csv"                         
# [10] "101214_WT1_FC1_PE_Quad_2_F3_EP2A_ercclowpur99skip50basepolyA_cov0_GATKbias_Dinuc_RemRefBias.table.recal_data.csv"                        
# [11] "101214_WT1_FC1_PE_Quad_3_F3_EP5_chemical_ercclowpur99skip50basepolyA_cov0_GATKbias_Dinuc_RemRefBias.table.recal_data.csv"                
# [12] "101214_WT1_FC1_PE_Quad_3_F3_PEP_ercclowpur99skip50basepolyA_cov0_GATKbias_Dinuc_RemRefBias.table.recal_data.csv"                         
# [13] "101214_WT1_FC1_PE_Quad_4_BLM1_plus_bioscope_mapall_ERCCs_ercclowpur99skip50basepolyA_cov0_GATKbias_Dinuc_RemRefBias.table.recal_data.csv"
# [14] "101214_WT1_FC1_PE_Quad_4_BLM1_plus_bioscope_mapall_hg18_dbsnp_132.hg18_reord_cov0_GATKbias_Dinuc_RemRefBias.table.recal_data.csv"        
# [15] "101214_WT1_FC1_PE_Quad_4_BLM2_plus_bioscope_mapall_ERCCs_ercclowpur99skip50basepolyA_cov0_GATKbias_Dinuc_RemRefBias.table.recal_data.csv"
# [16] "101214_WT1_FC1_PE_Quad_4_BLM2_plus_bioscope_mapall_hg18_dbsnp_132.hg18_reord_cov0_GATKbias_Dinuc_RemRefBias.table.recal_data.csv"        
# [17] "101214_WT1_FC1_PE_Quad_4_F3_EP4_ercclowpur99skip50basepolyA_cov0_GATKbias_Dinuc_RemRefBias.table.recal_data.csv"                         
# [18] "101214_WT1_FC2_PE_Quad_1_BLM1_plus_bioscope_mapall_ERCCs_ercclowpur99skip50basepolyA_cov0_GATKbias_Dinuc_RemRefBias.table.recal_data.csv"
# [19] "101214_WT1_FC2_PE_Quad_1_BLM1_plus_bioscope_mapall_hg18_dbsnp_132.hg18_reord_cov0_GATKbias_Dinuc_RemRefBias.table.recal_data.csv"        
# [20] "101214_WT1_FC2_PE_Quad_1_BLM2_plus_bioscope_mapall_ERCCs_ercclowpur99skip50basepolyA_cov0_GATKbias_Dinuc_RemRefBias.table.recal_data.csv"
# [21] "101214_WT1_FC2_PE_Quad_1_BLM2_plus_bioscope_mapall_hg18_dbsnp_132.hg18_reord_cov0_GATKbias_Dinuc_RemRefBias.table.recal_data.csv"        
# [22] "101214_WT1_FC2_PE_Quad_1_F3_78A_ercclowpur99skip50basepolyA_cov0_GATKbias_Dinuc_RemRefBias.table.recal_data.csv"                         
# [23] "101214_WT1_FC2_PE_Quad_1_F3_78B_ercclowpur99skip50basepolyA_cov0_GATKbias_Dinuc_RemRefBias.table.recal_data.csv"                         
# [24] "101214_WT1_FC2_PE_Quad_1_F3_EP3_ercclowpur99skip50basepolyA_cov0_GATKbias_Dinuc_RemRefBias.table.recal_data.csv"                         
# [25] "101214_WT1_FC2_PE_Quad_2_F3_EP1_ercclowpur99skip50basepolyA_cov0_GATKbias_Dinuc_RemRefBias.table.recal_data.csv"                         
# [26] "101214_WT1_FC2_PE_Quad_2_F3_EP2_ercclowpur99skip50basepolyA_cov0_GATKbias_Dinuc_RemRefBias.table.recal_data.csv"                         
# [27] "101214_WT1_FC2_PE_Quad_2_F3_EP2A_ercclowpur99skip50basepolyA_cov0_GATKbias_Dinuc_RemRefBias.table.recal_data.csv"                        
# [28] "101214_WT1_FC2_PE_Quad_3_F3_EP5_chemical_ercclowpur99skip50basepolyA_cov0_GATKbias_Dinuc_RemRefBias.table.recal_data.csv"                
# [29] "101214_WT1_FC2_PE_Quad_3_F3_PEP_ercclowpur99skip50basepolyA_cov0_GATKbias_Dinuc_RemRefBias.table.recal_data.csv"                         
# [30] "101214_WT1_FC2_PE_Quad_4_BLM1_plus_bioscope_mapall_ERCCs_ercclowpur99skip50basepolyA_cov0_GATKbias_Dinuc_RemRefBias.table.recal_data.csv"
# [31] "101214_WT1_FC2_PE_Quad_4_BLM1_plus_bioscope_mapall_hg18_dbsnp_132.hg18_reord_cov0_GATKbias_Dinuc_RemRefBias.table.recal_data.csv"        
# [32] "101214_WT1_FC2_PE_Quad_4_BLM2_plus_bioscope_mapall_ERCCs_ercclowpur99skip50basepolyA_cov0_GATKbias_Dinuc_RemRefBias.table.recal_data.csv"
# [33] "101214_WT1_FC2_PE_Quad_4_BLM2_plus_bioscope_mapall_hg18_dbsnp_132.hg18_reord_cov0_GATKbias_Dinuc_RemRefBias.table.recal_data.csv"        
# [34] "101214_WT1_FC2_PE_Quad_4_F3_EP4_ercclowpur99skip50basepolyA_cov0_GATKbias_Dinuc_RemRefBias.table.recal_data.csv"                         
# [35] "WT1rep_Quad1_78A_ercclowpur99skip50basepolyA_cov0_GATKbias_Dinuc_RemRefBias.table.recal_data.csv"                                        
# [36] "WT1rep_Quad1_78B_ercclowpur99skip50basepolyA_cov0_GATKbias_Dinuc_RemRefBias.table.recal_data.csv"                                        
# [37] "WT1rep_Quad1_BLM1plus_erccs_ercclowpur99skip50basepolyA_cov0_GATKbias_Dinuc_RemRefBias.table.recal_data.csv"                             
# [38] "WT1rep_Quad1_BLM1plus_hg18_dbsnp_132.hg18_reord_cov0_GATKbias_Dinuc_RemRefBias.table.recal_data.csv"                                     
# [39] "WT1rep_Quad1_BLM2plus_erccs_ercclowpur99skip50basepolyA_cov0_GATKbias_Dinuc_RemRefBias.table.recal_data.csv"                             
# [40] "WT1rep_Quad1_BLM2plus_hg18_dbsnp_132.hg18_reord_cov0_GATKbias_Dinuc_RemRefBias.table.recal_data.csv"                                     
# [41] "WT1rep_Quad1_EP3_ercclowpur99skip50basepolyA_cov0_GATKbias_Dinuc_RemRefBias.table.recal_data.csv"                                        
# [42] "WT1rep_Quad2_EP1_ercclowpur99skip50basepolyA_cov0_GATKbias_Dinuc_RemRefBias.table.recal_data.csv"                                        
# [43] "WT1rep_Quad2_EP2_ercclowpur99skip50basepolyA_cov0_GATKbias_Dinuc_RemRefBias.table.recal_data.csv"                                        
# [44] "WT1rep_Quad2_EP2A_ercclowpur99skip50basepolyA_cov0_GATKbias_Dinuc_RemRefBias.table.recal_data.csv"                                       
# [45] "WT1rep_Quad3_EP5_ercclowpur99skip50basepolyA_cov0_GATKbias_Dinuc_RemRefBias.table.recal_data.csv"                                        
# [46] "WT1rep_Quad3_PEP_ercclowpur99skip50basepolyA_cov0_GATKbias_Dinuc_RemRefBias.table.recal_data.csv"                                        
# [47] "WT1rep_Quad4_BLM1plus_erccs_ercclowpur99skip50basepolyA_cov0_GATKbias_Dinuc_RemRefBias.table.recal_data.csv"                             
# [48] "WT1rep_Quad4_BLM1plus_hg18_dbsnp_132.hg18_reord_cov0_GATKbias_Dinuc_RemRefBias.table.recal_data.csv"                                     
# [49] "WT1rep_Quad4_BLM2plus_erccs_ercclowpur99skip50basepolyA_cov0_GATKbias_Dinuc_RemRefBias.table.recal_data.csv"                             
# [50] "WT1rep_Quad4_BLM2plus_hg18_dbsnp_132.hg18_reord_cov0_GATKbias_Dinuc_RemRefBias.table.recal_data.csv"                                     
# [51] "WT1rep_Quad4b_EP4_ercclowpur99skip50basepolyA_cov0_GATKbias_Dinuc_RemRefBias.table.recal_data.csv"                                       


#f <- f[grep("BLM", f)]
#f <- f[-grep("WT1rep", f)]

nf <- length(f)

## Collecting meta information on the next gen data
metaInf <- lapply(strsplit(f, "_"), function(x){
			fc <- ifelse("FC1" %in% x, "FC1", "FC2")
			blm <- ifelse("BLM1" %in% x, "BLM1", "BLM2")
			std <- ifelse("ERCCs" %in% x, "ERCCs", "hg18")
			c(fc, blm, std)
		})


dataDf <- rbind()
for(i in 1:nf){
	dat <- read.csv(paste(d, "/", f[i], sep = ""), header = TRUE,
			stringsAsFactors = FALSE, as.is = TRUE)
	met <- metaInf[[i]]
	nc <- ncol(dat)
	dat <- cbind(dat, met[1], met[2], met[3])
	names(dat)[(nc+1):(nc+3)] <- c("flow", "rna", "method")
	dataDf <- rbind(dataDf, dat)
}

dim(dataDf)
# [1] 466305     10

names(dataDf)
#  [1] "ReadGroup"     "QualityScore"  "Cycle"         "Dinuc"        
#  [5] "nObservations" "nMismatches"   "Qempirical"    "flow"         
#  [9] "rna"           "method"       

## Aggregating
aggList <- biasAgg(dataDf)


## Getting the data frame
dinucDf <- aggList$dinucDf
cycleDf <- aggList$cycleDf
