# Supplementary material for: Synthetic Spike-in Standards Improve Run-Specific Systematic Error Analysis for DNA and RNA Sequencing
Source: PLoS One. 2012 Jul 31;7(7):e41356. doi: 10.1371/journal.pone.0041356 (PMC3409179; doi:10.1371/journal.pone.0041356)
Supplement: Code S9 — R script to plot SOLiD BQSR data. (R) [file pone.0041356.s014.R]

# compares reported and empirical quality scores for ERCCs for SOLiD
# 12/13/11
# 
# Author: JZook
###############################################################################
##======================================================
## Aggregating on cycle across all replicates
cycleDfagg <- aggregate(list(nMismatches=cycleDf$nMismatches, 
				nObservations=cycleDf$nObservations),
		by = list(QualityScore=cycleDf$QualityScore, Cycle=cycleDf$Cycle, method=cycleDf$method),
		FUN = sum, simplify = TRUE)

## -> THIS IS EMPIRICAL QS!!!
## Qemp for cycle aggregated data set
cycleDfagg$Qemp <- -10 * log10(cycleDfagg$nMismatches/cycleDfagg$nObservations)
##--------------------------------------------------------

##======================================================
## Now aggregating on dinucleotide
dinucDfagg <- aggregate(list(nMismatches=dinucDf$nMismatches, 
				nObservations=dinucDf$nObservations),
		by = list(QualityScore=dinucDf$QualityScore, Dinuc=dinucDf$Dinuc, method=dinucDf$method),
		FUN = sum, simplify = TRUE)

## -> THIS IS EMPIRICAL QS!!!
## Qemp for cycle aggregated data set
dinucDfagg$Qemp <- -10 * log10(dinucDfagg$nMismatches/dinucDfagg$nObservations)
##--------------------------------------------------------

cycleDfagg$Qdiff <- cycleDfagg$Qemp - as.numeric(levels(cycleDfagg$QualityScore)[cycleDfagg$QualityScore])

qs <- unique(as.character(cycleDfagg$QualityScore))
nqs <- length(qs)
nqs
# [1] 36

## Starting out with cycle
ucycle <- unique(as.character(cycleDfagg$Cycle))
ncycle <- length(ucycle)
ncycle
# [1] ncycle

## First pass based on Justin's suggestions, breaking it down by QualityScore
## as well
resCycleEmpD <- matrix(0, ncycle, nqs)
for(i in 2:ncycle){
	#print(i)
	resCycleEmpD[i,1:nqs] <- subset(cycleDfagg,Cycle==i & method=="ERCCs")$Qdiff
}

#source("http://www.phaget4.org/R/myImagePlot.R")
source("myImagePlot.R")
myImagePlot(t(resCycleEmpD), xLabels=1:ncycle, yLabels=5:(nqs+4), title=c("test"), fname=c("WTCycleEmp-RepQ.tif"), zlim=c(-20,20))

tiff("plots/WT1CycleEmp-RepQ2.tif")
par(mar = c(5.1,4.1,2.1,5.1))
image(1:ncycle, 1:nqs, resCycleEmpD, zlim=c(-20,20),
#		col = rampPalette(n = 64, name = "blue2red"),
		col = brewer.pal(10,"RdYlBu"),
		main = "Estimated differences between empirical and reported quality scores",
		xlab = "Cycle", ylab = "Reported Quality Score", xaxt = "n", yaxt = "n")
axis(side = 1, at = 1:ncycle, labels = ucycle, cex = .5, las = 2)
axis(side = 2, at = 1:nqs, labels = as.character(unique(cycleDf$QualityScore)))
image.plot(resCycleEmpD, add = TRUE, legend.only = TRUE,zlim=c(-20,20),
#		col = rampPalette(n = 64, name = "blue2red")
		col = brewer.pal(10,"RdYlBu")
)
dev.off()


## Next looking at dinuc
dinucDfagg$Qdiff <- dinucDfagg$Qemp - as.numeric(levels(dinucDfagg$QualityScore)[dinucDfagg$QualityScore])
udinuc <- unique(as.character(dinucDfagg$Dinuc))
ndinuc <- length(udinuc)

## First pass based on Justin's suggestions, breaking it down by QualityScore
## as well
resDinucEmpD  <- matrix(0, ndinuc, nqs)
for(i in 1:ndinuc){
	resDinucEmpD[i,1:nqs] <- subset(dinucDfagg,Dinuc==udinuc[i] & method=="ERCCs")$Qdiff
}

myImagePlot(t(resDinucEmpD), xLabels=udinuc, yLabels=5:(nqs+4), title=c("test"), fname=c("WTDinucEmp-RepQ.tif"), zlim=c(-20,20))
tiff("plots/WT1DinucEmp-RepQ2.tif")
par(mar = c(5.1,4.1,2.1,5.1))
image(1:ndinuc, 1:nqs, resDinucEmpD, zlim=c(-20,20),
#		col = rampPalette(n = 64, name = "blue2red"),
		col = brewer.pal(10,"RdYlBu"),
		main = "Estimated differences between empirical and reported quality scores",
		xlab = "Dinuc", ylab = "Reported Quality Score", xaxt = "n", yaxt = "n")
axis(side = 1, at = 1:ndinuc, labels = udinuc, cex = .5, las = 2)
axis(side = 2, at = 1:nqs, labels = as.character(unique(dinucDf$QualityScore)))
image.plot(resDinucEmpD, add = TRUE, legend.only = TRUE,zlim=c(-20,20),
#		col = rampPalette(n = 64, name = "blue2red")
		col = brewer.pal(10,"RdYlBu")
)
dev.off()

tiff("plots/diff_errc_RQS_cycle_dinuc_WT.tif", height = 600, width = 1300)
#par(fin=c(30,60))
par(mfrow = c(1, 2))
par(mar = c(6.1,6.1,3.6,6.5))

image(1:ncycle, 1:nqs, resCycleEmpD, col = rampPalette(n = 64, name = "blue2red"), 
		main="SOLiD", cex.main=3, xlab = "", ylab = "Reported Quality Score", cex.lab=3, xaxt = "n", yaxt = "n", zlim=c(-20,20))
axis(side = 1, at = (1:ceiling(max(as.numeric(ucycle))/5))*5, labels = as.character((1:ceiling(max(as.numeric(ucycle))/5))*5), cex.axis = 2, las = 2)
axis(side = 2, at = 1:nqs, labels = as.character(unique(cycleDf$QualityScore)), cex.axis = 2, las = 0)
mtext("Cycle",side=1, line=4.7, cex=3)
mtext("(c)",at=-5.5, cex=4)
image.plot(resCycleD, add = TRUE, legend.only = TRUE, legend.width=2,
		col = rampPalette(n = 64, name = "blue2red"), axis.args=list(cex.axis=2), zlim=c(-20,20))

#Dinuc differences
km <- kmeans(resDinucP, 3)$clus
okm <- order(km)
okm=c((0:3)*4+1,(0:3)*4+2,(0:3)*4+3,(0:3)*4+4)

image(1:16, 1:nqs, resDinucEmpD[okm,], col = rampPalette(n = 64, name = "blue2red"), 
		main="SOLiD", cex.main=3, xlab = "", ylab = "Reported Quality Score", cex.lab=3, xaxt = "n", yaxt = "n",zlim=c(-20,20))
axis(side = 1, at = 1:16, labels = udinuc[okm], cex.axis = 2, las = 2)
axis(side = 2, at = 1:nqs, labels = as.character(unique(dinucDf$QualityScore)), cex.axis = 2, las = 0)
mtext("Dinucleotide",side=1, line=4.7, cex=3)
mtext("(d)",at=-1.5, cex=4)
image.plot(resDinucD[okm,], add = TRUE, legend.only = TRUE, legend.width=2,
		col = rampPalette(n = 64, name = "blue2red"), axis.args=list(cex.axis=2), zlim=c(-20,20))

dev.off()
